# Supplementary material for: Identification of tungiasis infection hotspots with a low-cost, high-throughput method for extracting Tunga penetrans (Siphonaptera) off-host stages from soil samples–An observational study
Source: PLoS Negl Trop Dis. 2024 Feb 20;18(2):e0011601. doi: 10.1371/journal.pntd.0011601 (PMC10906885; doi:10.1371/journal.pntd.0011601)
Supplement: S1 Data — (XLSX) [file pntd.0011601.s001.xlsx]

## Sheet: Matharu et al 2024 field data
Country	Country_ID	Household_ID	Sample_ID	ndoors or outdoors (0=out,1=in)	Location of soil sample collection	Location_ID (1=outdoor resting,2=outdoor kitchen,3=indoor not sleeping, 4=indoor bedroom)	is location used for sleeping (0=no,1=yes)	number of infected members in the room	are infected members in the room? (0=no,1=yes)	number of tunga off-host stages collected from soil sample	are tunga off-host stages present (0=no,1=yes)	Tunga off-host stages present at a household level (0=no,1=yes)
Kenya	1	1	1	1	Indoor_bedroom	4	1		1	5	1	1
Kenya	1	1	2	0	Outdoor_kitchen	2	0		0	0	0
Kenya	1	1	3	0	Outdoor_resting	1	0		0	0	0
Kenya	1	1	4	0	Outdoor_resting	1	0		0	0	0
Kenya	1	2	5	1	Indoor_bedroom	4	1		1	44	1	1
Kenya	1	2	6	0	Outdoor_kitchen	2	0		0	0	0
Kenya	1	2	7	0	Outdoor_resting	1	0		0	0	0
Kenya	1	3	8	1	Indoor_bedroom	4	1		1	1	1	1
Kenya	1	3	9	0	Outdoor_resting	1	0		0	0	0
Kenya	1	3	10	0	Outdoor_resting	1	0		0	0	0
Kenya	1	3	11	0	Outdoor_resting	1	0		0	0	0
Kenya	1	3	12	0	Outdoor_kitchen	2	0		0	0	0
Kenya	1	3	13	0	Outdoor_resting	1	0		0	0	0
Kenya	1	3	14	0	Outdoor_resting	1	0		0	0	0
Kenya	1	4	15	1	Indoor_bedroom	4	1		1	1	1	1
Kenya	1	4	16	0	Outdoor_resting	1	0		0	0	0
Kenya	1	4	17	0	Outdoor_kitchen	2	0		0	0	0
Kenya	1	5	18	1	Indoor_bedroom	4	1		1	1	1	1
Kenya	1	5	19	0	Outdoor_resting	1	0		0	0	0
Kenya	1	7	20	0	Outdoor_kitchen	2	0		0	0	0	0
Kenya	1	7	21	1	Indoor_bedroom	4	1		1	0	0
Kenya	1	7	22	0	Outdoor_resting	1	0		0	0	0
Kenya	1	8	23	1	Indoor_bedroom	4	1		1	84	1	1
Kenya	1	8	24	0	Outdoor_resting	1	0		0	0	0
Kenya	1	8	25	0	Outdoor_resting	1	0		0	1	1
Kenya	1	10	26	1	Indoor_bedroom	4	1		1	0	0	0
Kenya	1	10	27	0	Outdoor_resting	1	0		0	0	0
Kenya	1	10	28	0	Outdoor_kitchen	2	0		0	0	0
Kenya	1	10	29	0	Outdoor_resting	1	0		0	0	0
Kenya	1	10	30	0	Outdoor_resting	1	0		0	0	0
Kenya	1	11	31	1	Indoor_bedroom	4	1		1	0	0	0
Kenya	1	11	32	1	Indoor_bedroom	4	1		1	0	0
Kenya	1	11	33	0	Outdoor_kitchen	2	0		0	0	0
Kenya	1	12	34	1	Indoor_bedroom	4	1		1	0	0	0
Kenya	1	12	35	1	Indoor_bedroom	4	1		1	0	0
Kenya	1	12	36	0	Outdoor_resting	1	0		0	0	0
Kenya	1	13	37	1	Indoor_bedroom	4	1		1	0	0
Kenya	1	13	38	0	Outdoor_resting	1	0		0	1	1	1
Kenya	1	13	39	0	Outdoor_resting	1	0		0	0	0
Kenya	1	13	40	0	Outdoor_resting	1	0		0	0	0
Kenya	1	14	41	1	Indoor_bedroom	4	1		1	3	1	1
Kenya	1	14	42	1	Indoor_bedroom	4	1		1	6	1
Kenya	1	14	43	0	Outdoor_resting	1	0		0	0	0
Kenya	1	14	44	0	Outdoor_resting	1	0		0	0	0
Kenya	1	14	45	1	Indoor_no_sleep	3	0		0	0	0
Kenya	1	14	46	0	Outdoor_kitchen	2	0		0	1	1
Kenya	1	15	47	1	Indoor_bedroom	4	1		1	0	0	0
Kenya	1	15	48	0	Outdoor_resting	1	0		0	0	0
Kenya	1	15	49	0	Outdoor_kitchen	2	0		0	0	0
Kenya	1	16	50	1	Indoor_bedroom	4	1		1	12	1	1
Kenya	1	16	51	1	Indoor_bedroom	4	1		1	47	1
Kenya	1	16	52	0	Outdoor_resting	1	0		0	0	0
Kenya	1	16	53	0	Outdoor_resting	1	0		0	0	0
Kenya	1	17	54	1	Indoor_bedroom	4	1		1	4	1	1
Kenya	1	17	55	1	Indoor_bedroom	4	1		1	2	1
Kenya	1	17	56	0	Outdoor_resting	1	0		0	0	0
Kenya	1	17	57	0	Outdoor_resting	1	0		0	0	0
Kenya	1	17	58	1	Indoor_no_sleep	3	0		0	0	0
Kenya	1	17	59	1	Indoor_no_sleep	3	0		0	0	0
Kenya	1	18	60	1	Indoor_bedroom	4	1		1	0	0
Kenya	1	18	61	1	Indoor_bedroom	4	1		1	0	0
Kenya	1	18	62	0	Outdoor_resting	1	0		0	0	0
Kenya	1	18	63	0	Outdoor_resting	1	0		0	3	1	1
Kenya	1	18	64	1	Indoor_no_sleep	3	0		0	0	0
Kenya	1	19	65	1	Indoor_bedroom	4	1		1	0	0
Kenya	1	19	66	1	Indoor_bedroom	4	1		1	12	1	1
Kenya	1	19	67	1	Indoor_bedroom	4	1		1	7	1
Kenya	1	19	68	1	Indoor_no_sleep	3	0		0	0	0
Kenya	1	19	69	1	Indoor_no_sleep	3	0		0	0	0
Kenya	1	20	70	1	Indoor_bedroom	4	1		1	0	0
Kenya	1	20	71	1	Indoor_bedroom	4	1		1	3	1	1
Kenya	1	20	72	0	Outdoor_resting	1	0		0	0	0
Kenya	1	20	73	0	Outdoor_kitchen	2	0		0	0	0
Kenya	1	21	74	1	Indoor_bedroom	4	1		1	1	1	1
Kenya	1	21	75	1	Indoor_bedroom	4	1		1	4	1
Kenya	1	21	76	0	Outdoor_resting	1	0		0	0	0
Kenya	1	21	77	0	Outdoor_resting	1	0		0	4	1
Kenya	1	21	78	0	Outdoor_kitchen	2	0		0	0	0
Uganda	2	101	79	1	indoor_bedroom	4	1	1	1	0	0	1
Uganda	2	101	80	1	indoor_bedroom	4	1	1	1	2	1
Uganda	2	101	81	1	indoor_bedroom	4	1	1	1	1	1
Uganda	2	101	82	1	indoor_bedroom	4	1	1	1	0	0
Uganda	2	101	83	1	indoor_bedroom	4	1	1	1	0	0
Uganda	2	102	84	1	indoor_bedroom	4	1	4	1	0	0	1
Uganda	2	102	85	1	indoor_bedroom	4	1	4	1	0	0
Uganda	2	102	86	1	indoor_bedroom	4	1	4	1	5	1
Uganda	2	102	87	1	indoor_bedroom	4	1	4	1	2	1
Uganda	2	102	88	0	Outdoor_resting	1	0	0	0	0	0
Uganda	2	103	89	1	indoor_bedroom	4	1	0	0	0	0
Uganda	2	103	90	1	indoor_bedroom	4	1	4	1	2	1	1
Uganda	2	103	91	1	indoor_bedroom	4	1	0	0	3	1
Uganda	2	103	92	1	Indoor_no_sleep	3	0	0	0	0	0
Uganda	2	103	93	0	Outdoor_kitchen	2	0	0	0	37	1
Uganda	2	103	94	0	Outdoor_resting	1	0	0	0	0	0
Uganda	2	103	95	0	Outdoor_resting	1	0	0	0	0	0
Uganda	2	104	96	1	indoor_bedroom	4	1	2	1	1	1	1
Uganda	2	104	97	1	indoor_bedroom	4	1	2	1	0	0
Uganda	2	104	98	1	indoor_bedroom	4	1	2	1	0	0
Uganda	2	104	99	1	indoor_bedroom	4	1	0	0	1	1
Uganda	2	104	100	1	indoor_bedroom	4	1	0	0	0	0
Uganda	2	104	101	1	indoor_bedroom	4	1	0	0	0	0
Uganda	2	104	102	1	Indoor_no_sleep	3	0	0	0	0	0
Uganda	2	104	103	0	Outdoor_resting	1	0	0	0	0	0
Uganda	2	104	104	0	Outdoor_resting	1	0	0	0	0	0
Uganda	2	105	105	1	indoor_bedroom	4	1	3	1	0	0
Uganda	2	105	106	1	indoor_bedroom	4	1	3	1	5	1	1
Uganda	2	105	107	1	indoor_bedroom	4	1	0	0	10	1
Uganda	2	105	108	1	indoor_bedroom	4	1	0	0	0	0
Uganda	2	105	109	0	Outdoor_kitchen	2	0	0	0	0	0
Uganda	2	106	110	1	indoor_bedroom	4	1	3	1	3	1	1
Uganda	2	106	111	1	indoor_bedroom	4	1	3	1	0	0
Uganda	2	106	112	0	Outdoor_resting	1	0	0	0	0	0
Uganda	2	106	113	0	Outdoor_kitchen	2	0	0	0	0	0
Uganda	2	107	114	1	indoor_bedroom	4	1	3	1	0	0
Uganda	2	107	115	1	indoor_bedroom	4	1	0	0	0	0
Uganda	2	107	116	1	indoor_bedroom	4	1	1	1	1	1	1
Uganda	2	107	117	1	indoor_bedroom	4	1	1	1	2	1
Uganda	2	108	118	1	Indoor_no_sleep	3	0	0	0	0	0
Uganda	2	108	119	1	indoor_bedroom	4	1	0	0	0	0
Uganda	2	108	120	1	indoor_bedroom	4	1	1	1	0	0
Uganda	2	108	121	0	Outdoor_animal	5	0	0	0	2	1	1
Uganda	2	108	122	0	Outdoor_animal	5	0	0	0	9	1
Uganda	2	109	123	1	indoor_bedroom	4	1	2	1	60	1	1
Uganda	2	109	124	1	indoor_bedroom	4	1	0	0	0	0
Uganda	2	109	125	1	indoor_bedroom	4	1	0	0	0	0
Uganda	2	110	126	1	indoor_bedroom	4	1	7	1	0	0
Uganda	2	110	127	1	indoor_bedroom	4	1	7	1	2	1	1
Uganda	2	110	128	1	indoor_bedroom	4	1	7	1	1	1
Uganda	2	110	129	0	Outdoor_kitchen	2	0	0	0	0	0
Uganda	2	111	130	1	Indoor_no_sleep	3	0	0	0	0	0
Uganda	2	111	131	1	Indoor_no_sleep	3	0	0	0	1	1	1
Uganda	2	111	132	1	Indoor_no_sleep	3	0	0	0	0	0
Uganda	2	111	133	1	Indoor_no_sleep	3	0	0	0	0	0
Uganda	2	111	134	1	Indoor_no_sleep	3	0	0	0	1	1
Uganda	2	111	135	1	Indoor_no_sleep	3	0	0	0	1	1
Uganda	2	111	136	1	Indoor_no_sleep	3	0	0	0	0	0
Uganda	2	111	137	1	Indoor_no_sleep	3	0	0	0	2	1
Uganda	2	111	138	1	indoor_bedroom	4	1	1	1	0	0
Uganda	2	111	139	1	indoor_bedroom	4	1	1	1	0	0
Uganda	2	111	140	1	indoor_bedroom	4	1	1	1	1	1
Uganda	2	111	141	1	indoor_bedroom	4	1	1	1	20	1
Uganda	2	111	142	0	Outdoor_resting	1	0	0	0	0	0
Uganda	2	111	143	0	Outdoor_resting	1	0	0	0	0	0
Uganda	2	111	144	0	Outdoor_kitchen	2	0	0	0	0	0
Uganda	2	111	145	1	indoor_bedroom	4	1	1	1	3	1
Uganda	2	112	146	1	indoor_bedroom	4	1	2	1	2	1	1
Uganda	2	112	147	1	indoor_bedroom	4	1	0	0	0	0
Uganda	2	112	148	1	indoor_bedroom	4	1	2	1	1	1
Uganda	2	112	149	0	Outdoor_resting	1	0	0	0	0	0
Uganda	2	112	150	1	Indoor_no_sleep	3	0	0	0	0	0
Uganda	2	113	151	1	indoor_bedroom	4	1	2	1	11	1	1
Uganda	2	113	152	1	indoor_bedroom	4	1	0	0	0	0
Uganda	2	113	153	1	indoor_bedroom	4	1	0	0	1	1
Uganda	2	113	154	1	indoor_bedroom	4	1	1	1	2	1
Uganda	2	113	155	0	Outdoor_resting	1	0	0	0	3	1
Uganda	2	114	156	1	indoor_bedroom	4	1	3	1	7	1	1
Uganda	2	114	157	1	indoor_bedroom	4	1	0	0	0	0
Uganda	2	114	158	1	indoor_bedroom	4	1	0	0	0	0
Uganda	2	114	159	1	indoor_bedroom	4	1	3	1	15	1
Uganda	2	114	160	1	indoor_bedroom	4	1	3	1	2	1
Uganda	2	114	161	0	Outdoor_kitchen	2	0	0	0	0	0
Uganda	2	115	162	1	indoor_bedroom	4	1	0	0	0	0
Uganda	2	115	163	1	indoor_bedroom	4	1	3	1	8	1	1
Uganda	2	115	164	1	indoor_bedroom	4	1	3	1	2	1
Uganda	2	115	165	1	indoor_bedroom	4	1	0	0	0	0
Uganda	2	115	166	1	indoor_bedroom	4	1	0	0	0	0
Uganda	2	115	167	0	Outdoor_resting	1	0	0	0	1	1
Uganda	2	115	168	0	Outdoor_resting	1	0	0	0	3	1
Uganda	2	115	169	1	Indoor_no_sleep	3	1	0	0	0	0
Uganda	2	116	170	1	indoor_bedroom	4	1	3	1	13	1	1
Uganda	2	116	171	1	indoor_bedroom	4	1	3	1	1	1
Uganda	2	116	172	1	Indoor_no_sleep	3	0	0	0	0	0
Uganda	2	116	173	1	indoor_bedroom	4	1	1	1	1	1
Uganda	2	116	174	1	indoor_bedroom	4	1	1	1	1	1
Uganda	2	117	175	1	indoor_bedroom	4	1	2	1	4	1	1
Uganda	2	117	176	1	indoor_bedroom	4	1	0	0	0	0
Uganda	2	117	177	1	indoor_bedroom	4	1	0	0	0	0
Uganda	2	117	178	1	indoor_bedroom	4	1	1	1	12	1
Uganda	2	117	179	1	indoor_bedroom	4	1	1	1	4	1
Uganda	2	118	180	1	indoor_bedroom	4	1	2	1	0	0
Uganda	2	118	181	1	indoor_bedroom	4	1	0	0	0	0
Uganda	2	118	182	1	indoor_bedroom	4	1	2	1	0	0
Uganda	2	118	183	1	indoor_bedroom	4	1	0	0	0	0
Uganda	2	118	184	1	Indoor_no_sleep	3	0	0	0	0	0
Uganda	2	118	185	1	indoor_bedroom	4	1	1	1	5	1	1
Uganda	2	119	186	1	indoor_bedroom	4	1	0	0	0	0
Uganda	2	119	187	1	indoor_bedroom	4	1	1	1	0	0
Uganda	2	119	188	1	indoor_bedroom	4	1	1	1	1	1	1
Uganda	2	119	189	1	indoor_bedroom	4	1	1	1	0	0
Uganda	2	120	190	1	indoor_bedroom	4	1	1	1	2	1	1
Uganda	2	120	191	1	indoor_bedroom	4	1	1	1	3	1
Uganda	2	120	192	1	indoor_bedroom	4	1	0	0	0	0
Uganda	2	120	193	1	indoor_bedroom	4	1	1	1	2	1
Uganda	2	121	194	1	indoor_bedroom	4	1	2	1	0	0
Uganda	2	121	195	1	indoor_bedroom	4	1	2	1	0	0
Uganda	2	121	196	1	indoor_bedroom	4	1	0	0	0	0
Uganda	2	121	197	1	indoor_bedroom	4	1	1	1	20	1	1
Uganda	2	121	198	1	indoor_bedroom	4	1	3	1	2	1
Uganda	2	121	199	1	indoor_bedroom	4	1	1	1	0	0
Uganda	2	121	200	1	indoor_bedroom	4	1	1	1	1	1
Uganda	2	121	201	0	Outdoor_kitchen	2	0	0	0	0	0
Uganda	2	122	202	1	indoor_bedroom	4	1	1	1	0	0
Uganda	2	122	203	1	indoor_bedroom	4	1	0	0	0	0
Uganda	2	122	204	0	Outdoor_resting	1	0	0	0	1	1	1
Uganda	2	123	205	1	indoor_bedroom	4	1	1	1	0	0
Uganda	2	123	206	1	indoor_bedroom	4	1	1	1	1	1	1
Uganda	2	123	207	0	Outdoor_animal	5	0	0	0	2	1
Uganda	2	124	208	1	indoor_bedroom	4	1	2	1	23	1	1
Uganda	2	124	209	1	indoor_bedroom	4	1	0	0	0	0
Uganda	2	124	210	1	indoor_bedroom	4	1	0	0	0	0
Uganda	2	124	211	1	indoor_bedroom	4	1	0	0	0	0
Uganda	2	124	212	0	Outdoor_animal	5	0	1	1	3	1
Uganda	2	124	213	1	indoor_bedroom	4	1	2	1	3	1
Uganda	2	125	214	1	indoor_bedroom	4	1	2	1	18	1	1
Uganda	2	125	215	1	indoor_bedroom	4	1	2	1	3	1
Uganda	2	125	216	1	indoor_bedroom	4	1	1	1	1	1
Uganda	2	125	217	1	indoor_bedroom	4	1	0	0	0	0
Uganda	2	125	218	1	indoor_bedroom	4	1	0	0	0	0
Uganda	2	125	219	1	indoor_bedroom	4	1	1	1	17	1
Uganda	2	125	220	1	indoor_bedroom	4	1	0	0	4	1
Uganda	2	126	221	1	indoor_bedroom	4	1	0	0	0	0	0
Uganda	2	126	222	1	indoor_bedroom	4	1	0	0	0	0
Uganda	2	126	223	0	Outdoor_resting	1	0	0	0	0	0
Uganda	2	126	224	0	Outdoor_resting	1	0	0	0	0	0
Uganda	2	127	225	1	indoor_bedroom	4	1	1	1	0	0
Uganda	2	127	226	1	indoor_bedroom	4	1	1	1	1	1	1
Uganda	2	127	227	1	Indoor_no_sleep	3	0	1	1	5	1
Uganda	2	128	228	1	indoor_bedroom	4	1	1	1	4	1	1
Uganda	2	128	229	1	indoor_bedroom	4	1	1	1	47	1
Uganda	2	128	230	0	Outdoor_resting	1	0	0	0	2	1
Uganda	2	129	231	1	indoor_bedroom	4	1	2	1	2	1	1
Uganda	2	129	232	1	indoor_bedroom	4	1	2	1	1	1
Uganda	2	129	233	1	indoor_bedroom	4	1	0	0	0	0
Uganda	2	129	234	1	indoor_bedroom	4	1	2	1	2	1
Uganda	2	129	235	1	Indoor_no_sleep	3	0	0	0	0	0
Uganda	2	130	236	1	indoor_bedroom	4	1	2	1	69	1	1
Uganda	2	130	237	1	indoor_bedroom	4	1	2	1	25	1
