# Supplementary material for: Identification of tungiasis infection hotspots with a low-cost, high-throughput method for extracting Tunga penetrans (Siphonaptera) off-host stages from soil samples–An observational study
Source: PLoS Negl Trop Dis. 2024 Feb 20;18(2):e0011601. doi: 10.1371/journal.pntd.0011601 (PMC10906885; doi:10.1371/journal.pntd.0011601)
Supplement: S2 Data — (XLSX) [file pntd.0011601.s002.xlsx]

## Sheet: AM_extraction_data
round	soil_g	no. of tunga larvae introduced	temperature_inside_soil	wattage of bulb (W)	hours	alive_larvae_extracted	dead_larvae_extracted	total_larvae_extracted
1	100	10	34	15	4	7	0	7
1	100	10	34	15	4	8	0	8
1	100	10	34	15	4	7	0	7
1	100	10	39	15	8	7	0	7
1	100	10	39	15	8	5	0	5
1	100	10	39	15	8	6	0	6
2	100	10	34	15	4	8	0	8
2	100	10	34	15	4	6	0	6
2	100	10	34	15	4	9	0	9
2	100	10	34	15	8	7	0	7
2	100	10	34	15	8	10	0	10
2	100	10	39	15	8	9	0	9
3	100	10	35	15	4	7	0	7
3	100	10	35	15	4	8	0	8
3	100	10	35	15	4	10	0	10
3	100	10	35	15	8	5	3	8
3	100	10	35	15	8	5	3	8
3	100	10	35	15	8	2	5	7
1	100	10	35	25	4	7	0	7
1	100	10	35	25	4	5	2	7
1	100	10	35	25	4	5	0	5
1	100	10	35	25	8	5	3	8
1	100	10	35	25	8	7	1	8
1	100	10	38	25	8	7	1	8
2	100	10	38	25	4	7	0	7
2	100	10	37	25	4	4	2	6
2	100	10	37	25	4	10	0	10
2	100	10	37	25	8	5	2	7
2	100	10	38	25	8	7	0	7
2	100	10	38	25	8	4	3	7
3	100	10	38	25	4	7	0	7
3	100	10	39	25	4	8	0	8
3	100	10	39	25	4	7	0	7
3	100	10	39	25	8	5	3	8
3	100	10	39	25	8	4	1	5
3	100	10	40	25	8	6	1	7
1	100	10	40	40	4	7	2	9
1	100	10	37	40	4	6	3	9
1	100	10	37	40	4	8	2	10
1	100	10	37	40	8	6	0	6
1	100	10	37	40	8	6	1	7
2	100	10	37	40	4	9	0	9
2	100	10	37	40	4	6	1	7
2	100	10	57	40	4	9	0	9
1	100	10	51	40	8	5	4	9
2	100	10	51	40	8	5	3	8
2	100	10	48	40	8	4	4	8
3	100	10	48	40	8	4	5	9
3	100	10	48	40	4	4	2	6
3	100	10	56	40	4	2	3	5
3	100	10	56	40	4	5	3	8
3	100	10	56	40	8	4	4	8
3	100	10	56	40	8	3	5	8
3	100	10	49	40	8	4	5	9
